# Supplementary material for: Associations between the Home Environment, Feeding Practices and Children’s Intakes of Fruit, Vegetables and Confectionary/Sugar-Sweetened Beverages
Source: Int J Environ Res Public Health. 2020 Jul 5;17(13):4837. doi: 10.3390/ijerph17134837 (PMC7370037; doi:10.3390/ijerph17134837)
Supplement: Supplementary file 1 [file ijerph-17-04837-s001.zip]

Archive with 4 entries (4 files):
- Figure S1.docx
- Table S1.docx
- Table S2.docx
- Table S3.docx
